# Supplementary material for: Weekly Folic Acid Is a Convenient and Well-Tolerated Alternative to Daily Dosing in Pediatric Patients with Inflammatory Bowel Disease on Methotrexate
Source: Nutrients. 2023 Mar 24;15(7):1586. doi: 10.3390/nu15071586 (PMC10096625; doi:10.3390/nu15071586)
Supplement: Supplementary file 1 [file nutrients-15-01586-s001.zip]

Archive with 1 entries (1 files):
- nutrients-2269952-supplementary.pdf
